# Supplementary material for: A Multiresolution Breast Cancer CIBERSORTx Resource Validated for Accuracy, Interpretive Limits, and Biological and Clinical Coherence in Tumor Microenvironment Deconvolution
Source: Methods Protoc. 2026 Jun 2;9(3):88. doi: 10.3390/mps9030088 (PMC13304752; doi:10.3390/mps9030088)
Supplement: Supplementary file 1 [file mps-09-00088-s001.zip]

Archive with 19 entries (17 files):
- Supplementary files/
- Supplementary files/Supporting_information_2/
- __MACOSX/Supplementary files/._Supporting_information_2
- Supplementary files/Supporting_information_1_R2.xlsx
- __MACOSX/Supplementary files/._Supporting_information_1_R2.xlsx
- Supplementary files/Supporting_information_2/Supplementary Figure S3..png
- __MACOSX/Supplementary files/Supporting_information_2/._Supplementary Figure S3..png
- Supplementary files/Supporting_information_2/Supplementary Figure S6.png
- __MACOSX/Supplementary files/Supporting_information_2/._Supplementary Figure S6.png
- Supplementary files/Supporting_information_2/Supplementary Figure S7.png
- __MACOSX/Supplementary files/Supporting_information_2/._Supplementary Figure S7.png
- Supplementary files/Supporting_information_2/Supplementary Figure S5.png
- __MACOSX/Supplementary files/Supporting_information_2/._Supplementary Figure S5.png
- Supplementary files/Supporting_information_2/Supplementary Figure S4.png
- __MACOSX/Supplementary files/Supporting_information_2/._Supplementary Figure S4.png
- Supplementary files/Supporting_information_2/Supplementary Figure S1.png
- __MACOSX/Supplementary files/Supporting_information_2/._Supplementary Figure S1.png
- Supplementary files/Supporting_information_2/Supplementary Figure S2.png
- __MACOSX/Supplementary files/Supporting_information_2/._Supplementary Figure S2.png
