# Supplementary material for: A Multiresolution Breast Cancer CIBERSORTx Resource Validated for Accuracy, Interpretive Limits, and Biological and Clinical Coherence in Tumor Microenvironment Deconvolution
Source: Methods Protoc. 2026 Jun 2;9(3):88. doi: 10.3390/mps9030088 (PMC13304752; doi:10.3390/mps9030088)
Supplement: Supplementary file 1 [file mps-09-00088-s001.zip › Supplementary files/Supporting_information_1_R2.xlsx]

## Sheet: Supplementary table S1
Supplementary Table S1. Summary of gene module (GM1–GM7)* annotations and functional characteristics derived from Wu et al., 2021.
Cluster ID	Enriched Hallmark Pathways	Summary from the original study (Wu et al., 2021)	Inferred functional state
GM1	TNFA signaling via NF-κB, Apoptosis, P53 pathway, Hypoxia, Estrogen response (early/late), MTORC1 signaling, UV response (up), Unfolded protein response, Epithelial–mesenchymal transition, Cholesterol homeostasis	A Luminal A–associated functional state characterized by estrogen-response signaling, together with enrichment of hypoxia, TNF-α signaling, p53 pathway activity, and apoptosis.	Luminal A–like
GM2	Oxidative phosphorylation, MYC targets V1, Reactive oxygen species, Glycolysis, MTORC1 signaling	Not described in the main text; functional features inferred from Figure-based enrichment results	MYC-driven metabolic state
GM3	Interferon-γ/α response, Allograft rejection, Complement, Coagulation, Angiogenesis, TNFA signaling via NF-κB, Apoptosis, Hypoxia, Epithelial–mesenchymal transition	Exhibited enrichment for interferon response, antigen presentation, and EMT-related programs.	Immune-reactive
GM4	E2F targets, G2M checkpoint, Mitotic spindle, MYC targets V1, MTORC1 signaling	Uniquely enriched for hallmarks of cell cycle and proliferation, driven by MKI67, PCNA, CDK1.	Highly proliferative
GM5	Estrogen response (early/late)	Displayed characteristics of estrogen-response pathways and was predominantly composed of LumB-type tumor cells	Luminal B–like
GM6	Interferon-γ/α response, Coagulation, Cholesterol homeostasis, Estrogen response (late), MTORC1 signaling, Apoptosis	Not described in the main text; functional features inferred from Figure-based enrichment results	Mixed regulatory state
GM7	TNFA signaling via NF-κB, Apoptosis, P53 pathway, Hypoxia, MTORC1 signaling, Unfolded protein response, Estrogen response (late)	Not described in the main text; functional features inferred from Figure-based enrichment results	Stress-adaptive state
*: In the original study, GM1–GM7 represent seven transcriptionally distinct tumor cell clusters that reflect different functional cellular states within the breast cancer epithelium

## Sheet: Supplementary table S2
Supplementary Table S2. Summary of stromal cell substates* identified in Wu et al. (2021).
Cluster ID	Key marker genes	Summary from the original study (Wu et al., 2021)	Inferred functional state
CAFs_MSC_iCAFlike_s1	ALDH1A1, KLF4, LEPR, CXCL12, C3	MSC-like and iCAF-like early state with high stem-cell marker expression and chemoattractant/complement activity cascades	MSC/iCAF like (State 1)
CAFs_MSC_iCAFlike_s2	DLK1, ALDH1A1, CXCL12	MSC/iCAF-like CAF subset distinguished from CAF_s1 by elevated DLK1 expression; represents a transitional early-state CAF population.	MSC/iCAF like (State 2)
CAFs_Transitioning_s3	Reduced ALDH1A1 and CXCL12; rising COL1A1 and ACTA2	Transitional CAF subset sharing features of both MSC/iCAF-like and myofibroblast-like CAFs.	Transitioning CAF state
CAFs_myCAF_like_s4	ACTA2, TAGLN, FAP, COL1A1 (high)	A differentiated CAF state characterized by strong expression of myofibroblast-like markers and ECM-related programs.	early myCAF
CAFs_myCAF_like_s5	ACTA2, TAGLN, FAP, COL1A1 (very high)	Fully differentiated myofibroblast-like CAF state with the strongest expression of contractile and ECM-remodeling genes	mature myCAF
PVL_Immature_s1	PDGFRB, ALDH1A1, CD44, CSPG4, RGS5, CD36, ICAM1, VCAM1, ITGB1, THY1, ITGA1, ITGA4	expresses stem-cell/immature pericyte markers and adhesion molecules, enriched for receptor-binding and PDGF-related pathways.	Immature PVL
PVL_Immature_s2	PDGFRB, ALDH1A1, CD44, CSPG4, RGS5, CD36, ICAM1, VCAM1, ITGB1, CD248, THY1	shows stem/immature pericyte markers similar to s1, but is distinguished by RGS5, CD248, and THY1, defining a branching early PVL state enriched for receptor-binding and PDGF-related pathways.	Branching immature PVL
PVL_Differentiated_s3	MYH11, ACTA2 (high); ALDH1A1, CD36, ICAM1, VCAM1, ITGB1 (reduced)	A contractile, smooth muscle–like PVL state that shares features with myofibroblast-like CAFs.	Contractile PVL
Endothelial_ACKR1	ACKR1, SELE, SELP, ICAM1, VCAM1, HLA-DRA	Venular/stalk-like endothelial cells with high adhesion and MHC-II–related gene expression.	Venular/Stalk-like endothelial
Endothelial_CXCL12	CXCL12, VEGFC, DLL4	Tip-like endothelial branch expressing migration/angiogenesis regulators.	Tip-like endothelial CXCL12+
Endothelial_RGS5	RGS5, ESM1, DLL4	Tip-like endothelial branch defined by RGS5 and ESM1.	Tip-like endothelial RGS5+
Endothelial_Lymphatic_LYVE1	LYVE1, PDPN	Lymphatic endothelial cluster expressing LYVE1/PDPN distinct from vascular ECs.	Lymphatic endothelial
“: As described in the original study, stromal cells were first classified into CAFs, PVLs, vascular endothelial cells, and lymphatic endothelial cells by clustering, and their substates were subsequently defined using Monocle 2 pseudotime analysis.”

## Sheet: Supplementary table S3
Supplementary Table S3. Summary of lymphoid cell substates* identified in Wu et al. (2021).
Cluster ID	Key marker genes	Summary from the original study (Wu et al., 2021)	Inferred functional state
T_cells_c0_CD4_CCR7	CCR7	Naive/central-memory CD4 T-cell cluster defined by high CCR7 and lacking Treg/Tfh/activation signatures.	Naive/central memory CD4⁺ T
T_cells_c1_CD4_IL7R	IL7R	TH1-like CD4 effector-memory T-cell cluster defined by high IL7R and low CCR7.	Th1 / Effector Memory CD4⁺ T
T_cells_c2_CD4_Tregs_FOXP3	FOXP3, IL2RA	FOXP3⁺/CD25⁺ regulatory CD4 T-cell cluster with a classical Treg immunosuppressive profile.	Regulatory T cell
T_cells_c3_CD4_Tfh_CXCL13	CXCL13, IL21, PDCD1	CD4⁺ Tfh cluster defined by expression of CXCL13, IL21, and PDCD1.	Follicular helper T (TFH)
T_cells_c4_CD8_ZFP36	ZFP36	CD8⁺ T-cell cluster defined by high ZFP36 and described as “chemokine-expressing T cells."	Chemokine⁺ CD8⁺ T**
T_cells_c5_CD8_GZMK	GZMK	CD8⁺ T-cell cluster defined by high GZMK expression; no functional annotation provided in the original study.	GZMK⁺ CD8⁺ T**
T_cells_c6_IFIT1	IFIT1, OAS1, ISG15	T-cell cluster defined by a type I interferon signature; includes both CD4⁺ and CD8⁺ T cells.	IFN-I–responsive T**
T_cells_c7_CD8_IFNG	IFNG, TNF	CD8⁺ T-cell cluster characterized by high IFNG and TNF expression with low PDCD1.	IFNG⁺/TNF⁺ CD8⁺ T**
T_cells_c8_CD8_LAG3	LAG3, PDCD1, TIGIT	CD8⁺ T-cell cluster with high LAG3, PDCD1, and TIGIT.	Exhausted CD8⁺ T
T_cells_c9_NK_cells_AREG	AREG, KLRC1, KLRB1, NKG7	NK-cell cluster defined by AREG expression and NK markers .	Natural Killer cell
T_cells_c10_NKT_cells_FCGR3A	FCGR3A, KLRC1, KLRB1, NKG7, αβTCR	NKT-like cluster defined by FCGR3A expression together with NK markers and αβ TCR.	Natural Killer T
B_cells_Naive	Not specified in the main text	Naive B-cell, memory B-cell, and plasmablast clusters were identified by reclustering of B-lineage cells, and the original study did not provide additional functional annotation for these subsets.	Naive B
B_cells_Memory			Memory B
Plasmablasts			Plasmablasts
*: In the original study, immune cells were reclustered to define major immune populations, and CITE-seq–derived protein profiles were integrated across samples, allowing high-resolution immunophenotyping and precise subset annotation. **: Not assigned to canonical T-cell subsets in the original study, as their marker profiles did not allow confident classification.

## Sheet: Supplementary table S4
Supplementary Table S4. Summary of myeloid cell substates* identified in Wu et al. (2021).
Cluster ID	Key marker genes	Summary from the original study (Wu et al., 2021)	Inferred functional state
Myeloid_c0_DC_LAMP3	LAMP3, CD274, PDCD1LG2	Dendritic-cell cluster defined by high LAMP3 expression; newly reported in breast cancer and noted for high PD-L1/PD-L2 expression.	LAMP3⁺ dendritic cells
Myeloid_c1_LAM1_FABP5	FABP5, TREM2, CCL18	Macrophage cluster outside conventional M1/M2 states, showing lipid-associated macrophage features with high FABP5/TREM2 and unique CCL18 expression.	Lipid-associated macrophage (LAM)-like 1
Myeloid_c2_LAM2_APOE	APOE, TREM2, CCL18	Macrophage cluster outside the M1/M2 axis, showing lipid-associated macrophage–like features with high APOE/TREM2 and unique CCL18 expression.	Lipid-associated macrophage (LAM)-like 2
Myeloid_c3_cDC1_CLEC9A	CLEC9A	Conventional dendritic cell 1 cluster defined by CLEC9A expression.	Conventional DC1 (cDC1)
Myeloid_c4_DCs_pDC_IRF7	IRF7	Plasmacytoid dendritic-cell cluster defined by IRF7 expression.	Plasmacytoid DC (pDC)
Myeloid_c5_Macrophage_3_SIGLEC1	SIGLEC1	Macrophage cluster expressing SIGLEC1 and described in the original study as resembling an M2-like phenotype.	M2/TAM-like Macrophage SIGLEC1+
Myeloid_c7_Monocyte_3_FCGR3A	FCGR3A	Small monocyte cluster defined by high FCGR3A/CD16 expression.	CD16⁺ monocyte** (non-classical monocyte–like)
Myeloid_c8_Monocyte_2_S100A9	S100A9	Monocyte cluster defined by S100A9 expression, distinct from IL1B⁺ and CD16⁺ monocyte subsets. S100A9⁺ monocyte	S100A9⁺ monocyte**
Myeloid_c9_Macrophage_2_CXCL10	CXCL10, CD274, PDCD1LG2	Macrophage cluster expressing CXCL10 with features associated with an M1-like phenotype; noted for high PD-L1/PD-L2 expression.	M1-like Macrophage
Myeloid_c10_Macrophage_1_EGR1	EGR1	Macrophage cluster expressing EGR1; described in the original study as resembling an M2-like/TAM phenotype.	M2/TAM-like Macrophage EGR1+
Myeloid_c11_cDC2_CD1C	CD1C	Conventional dendritic-cell 2 cluster defined by CD1C expression.	Conventional DC2 (cDC2)
Myeloid_c12_Monocyte_1_IL1B	IL1B	Monocyte cluster defined by IL1B expression; distinct from S100A9⁺ and CD16⁺ monocyte subsets.	IL1B⁺ monocyte**
*: In the original study, immune cells were reclustered to define major immune populations, and CITE-seq–derived protein profiles were integrated across samples, allowing high-resolution immunophenotyping and precise subset annotation. **: Not assigned to canonical myeloid subsets in the original study, as their marker profiles did not allow confident classification.

## Sheet: Supplementary table S5-7
Supplementary table S5. Cell-type classification: Cell type Major (n=8)			Supplementary table S6. Cell-type classification: Cell type Minor (n=26)				Supplementary table S7. Cell-type classification: Cell type subset (n=46)
Cell type	Cells (n)*			Cell type	Cells (n)*			Cell type	Cells (n)*
Cancer_Epithelial	3673		Cancer cells	GM1	655		Cancer cells	GM1	656
CAFs	986			GM2	493			GM2	494
PVL	813			GM3	443			GM3	443
Endothelial	1141			GM4	649			GM4	649
Tcells (T/NK/NKT cells)	5282			GM5	590			GM5	590
Bcells	481			GM6	375			GM6	375
Plasmablasts	529			GM7	469			GM7	469
Myeloid	1451		Stromal cells	CAFs_MSC_iCAFlike	473		Stromal cells	CAFs_MSC_iCAFlike_s1	347
*indicates the number of cells included after random sampling (15% per category).				CAFs_myCAFlike	513			CAFs_MSC_iCAFlike_s2	127
				PVL_Immature	283			CAFs_Transitioning_s3	83
				PVL_Differentiated	523			CAFs_myCAF_like_s4	91
				Endothelial_ACKR1	692			CAFs_myCAF_like_s5	340
				Endothelial_CXCL12	247			PVL_Immature_s1	176
				Endothelial_RGS5	172			PVL_Immature_s2	108
				Endothelial_Lymphatic_LYVE1	30			PVL_Differentiated_s3	524
			NA	Cycling	306			Endothelial_ACKR1	692
			Lymphoid cells	T_cells_CD4	2885			Endothelial_CXCL12	247
				T_cells_CD8	1723			Endothelial_RGS5	173
				NK_cells	277			Endothelial_Lymphatic_LYVE1	31
				NKT_cells	168		NA	Cycling (Cancer / PVL / T cell / Myeloid )	307
				B_cells_Naive	94		Lymphoid cells	T_cells_c0_CD4_CCR7	743
				B_cells_Memory	387			T_cells_c1_CD4_IL7R	1168
				Plasmablasts	529			T_cells_c2_CD4_Tregs_FOXP3	637
			Myeloid cells	DCs	143			T_cells_c3_CD4_Tfh_CXCL13	338
				Macrophage	889			T_cells_c4_CD8_ZFP36	760
				Monocyte	349			T_cells_c5_CD8_GZMK	43
			*indicates the number of cells included after random sampling (15% per category).					T_cells_c6_IFIT1	153
								T_cells_c7_CD8_IFNG	476
								T_cells_c8_CD8_LAG3	294
								T_cells_c9_NK_cells_AREG	277
								T_cells_c10_NKT_cells_FCGR3A	169
								B_cells_Naive	94
								B_cells_Memory	388
								Plasmablasts	529
							Myeloid cells	Myeloid_c0_DC_LAMP3	20
								Myeloid_c1_LAM1_FABP5	319
								Myeloid_c2_LAM2_APOE	169
								Myeloid_c3_cDC1_CLEC9A	24
								Myeloid_c4_DCs_pDC_IRF7	50
								Myeloid_c5_Macrophage_3_SIGLEC1	20
								Myeloid_c7_Monocyte_3_FCGR3A	20
								Myeloid_c8_Monocyte_2_S100A9	141
								Myeloid_c9_Macrophage_2_CXCL10	76
								Myeloid_c10_Macrophage_1_EGR1	323
								Myeloid_c11_cDC2_CD1C	51
								Myeloid_c12_Monocyte_1_IL1B	201
							* indicates the number of cells included after random sampling (15% per category; adjusted to n=20 for small populations).

## Sheet: Supplementary table S8-10
Supplementary Table S8. Correlation between estimated stromal cell-type (cell tyep minor) proportions and representative marker genes
	ALDH1A1	KLF4	LEPR	CXCL12	C3	DLK1	COL1A1	ACTA2	TAGLN	FAP	PDGFRB	CD44	CSPG4	RGS5	CD36	ICAM1	VCAM1	ITGB1	THY1	ITGA1	ITGA4	CD248	MYH11	ACKR1	SELE	SELP	HLA-DRA	VEGFC	DLL4	ESM1	LYVE1	PDPN
CAFs_MSC_iCAFlike	0.207***	0.285***	0.411***	0.236***	0.142***	-0.008	-0.089**	0.231***	0.189***	-0.117***	-0.003	-0.032	-0.034	0.014	0.196***	-0.026	-0.015	-0.076*	-0.078**	-0.052	0.005	0.059	0.364***	0.500***	0.074*	0.378***	0.057	0.084**	0.175***	-0.183***	0.236***	0.011
CAFs_myCAFlike	0.109***	0.085**	0.181***	0.523***	0.042	-0.018	0.802***	0.362***	0.309***	0.858***	0.776***	-0.025	0.119***	0.022	0.127***	-0.022	-0.002	0.515***	0.581***	0.537***	0.114***	0.374***	0.021	-0.021	0.021	0.054	-0.008	0.285***	0.266***	0.140***	0.159***	0.637***
PVL_Immature	-0.02	0.027	-0.031	-0.196***	0.024	-0.014	-0.318***	0.016	0.011	-0.403***	-0.206***	0.049	0.117***	0.067*	-0.035	0.024	0.039	-0.152***	-0.062*	-0.077*	-0.011	0.009	0.061*	0.088**	0.038	0.043	-0.006	-0.003	0.109***	0.100***	0.102***	-0.206***
PVL_Differentiated	0.006	0.099**	0.135***	0.135***	-0.007	0.018	0.04	0.679***	0.680***	0.053	0.066*	-0.079**	0.196***	0.004	0.057	0.006	-0.059*	0.146***	0.084**	-0.002	-0.135***	0.060*	0.480***	0.222***	-0.021	0.091**	-0.118***	0.114***	0.153***	0.007	0.111***	0.173***
Endothelial_ACKR1	0.221***	0.379***	0.477***	0.290***	0.312***	-0.057	-0.038	0.149***	0.126***	-0.087**	0.033	0.045	-0.079**	0.016	0.189***	0.166***	0.012	-0.110***	-0.075*	-0.017	0.070*	0.105***	0.263***	0.630***	0.266***	0.617***	0.188***	0.120***	0.205***	-0.234***	0.300***	0.039
Endothelial_CXCL12	0.160***	0.196***	0.278***	0.129***	0.268***	0.012	-0.099**	0.145***	0.153***	-0.026	-0.024	0.051	0.140***	0.008	0.208***	0.256***	0.100***	0.215***	-0.066*	0.135***	0.112***	0.04	0.132***	0.192***	0.199***	0.285***	0.168***	0.120***	0.095**	-0.022	0.251***	0.033
Endothelial_RGS5	-0.049	0.043	0.123***	0.118***	-0.206***	-0.013	0.147***	0.100***	0.032	0.153***	0.347***	-0.022	0.138***	0.106***	0.184***	-0.282***	-0.103***	0.178***	0.152***	0.377***	0.004	0.120***	0.114***	0.031	-0.017	0.066*	-0.305***	0.133***	0.419***	0.231***	0.136***	0.043
Endothelial_Lymphatic_LYVE1	-0.118***	0.038	-0.111***	-0.135***	-0.216***	-0.027	-0.112***	-0.143***	-0.125***	-0.152***	-0.134***	-0.075*	-0.045	0.088**	-0.066*	-0.259***	-0.133***	-0.241***	-0.095**	-0.155***	-0.170***	-0.103***	-0.031	-0.016	-0.144***	-0.134***	-0.267***	-0.043	-0.005	-0.02	-0.091**	-0.192***
Note. * p < .05, ** p < .01, *** p < .001
Supplementary table S9. Correlation between estimated lymphoid cell-type (cell tyep minor) proportions and representative marker genes
	CD4	CCR7	IL7R	FOXP3	IL2RA	CXCL13	IL21	PDCD1	CD8A	GZMB	PRF1	ZFP36	GZMK	IFIT1	OAS1	ISG15	IFNG	TNF	LAG3	TIGIT	AREG	KLRC1	KLRB1	NKG7	FCGR3A	CD19	TCL1A	CD27	MZB1
T_cells_CD4	0.021	0.036	0.266***	-0.134***	-0.103***	0.085**	0.018	-0.119***	-0.025	-0.157***	-0.117***	0.235***	0.075*	-0.213***	-0.279***	-0.262***	-0.147***	-0.112***	-0.228***	-0.027	0.094**	-0.059*	0.147***	-0.139***	-0.102***	0.037	0.079**	-0.055	-0.129***
T_cells_CD8	0.456***	0.146***	0.142***	0.489***	0.387***	0	0.176***	0.502***	0.446***	0.509***	0.529***	0.148***	0.363***	0.184***	0.288***	0.227***	0.402***	0.254***	0.492***	0.434***	-0.099**	0.284***	0.342***	0.534***	0.315***	0.215***	0.143***	0.411***	0.191***
NK_cells	-0.470***	-0.180***	-0.163***	-0.418***	-0.209***	0.005	-0.215***	-0.414***	-0.386***	-0.347***	-0.401***	-0.015	-0.370***	-0.136***	-0.222***	-0.229***	-0.306***	-0.133***	-0.345***	-0.399***	0.313***	-0.234***	-0.378***	-0.428***	-0.299***	-0.269***	-0.198***	-0.406***	-0.248***
NKT_cells	0.659***	0.387***	0.490***	0.612***	0.266***	0.076*	0.570***	0.660***	0.703***	0.505***	0.637***	0.035	0.745***	0.001	0.080**	0.061*	0.484***	0.184***	0.444***	0.736***	-0.103***	0.381***	0.689***	0.689***	0.285***	0.643***	0.559***	0.679***	0.255***
B_cells_Naive	0.269***	0.168***	0.388***	0.305***	0.144***	0.013	0.338***	0.221***	0.340***	0.184***	0.227***	-0.073*	0.328***	0.302***	0.331***	0.009	0.228***	0.022	0.182***	0.395***	-0.046	0.210***	0.246***	0.180***	0.180***	0.281***	0.295***	0.201***	-0.058
B_cells_Memory	0.571***	0.331***	0.359***	0.617***	0.312***	0.071*	0.402***	0.654***	0.607***	0.482***	0.561***	0.065*	0.619***	-0.011	0.081**	0.070*	0.424***	0.236***	0.437***	0.668***	-0.107***	0.288***	0.524***	0.607***	0.254***	0.625***	0.537***	0.631***	0.226***
Plasmablasts	0.201***	0.099**	0.245***	0.185***	0.073*	0.065*	0.228***	0.254***	0.302***	0.213***	0.268***	0.080**	0.289***	-0.036	-0.023	0.004	0.202***	0.02	0.145***	0.284***	-0.071*	0.204***	0.381***	0.273***	0.031	0.225***	0.122***	0.412***	0.476***
Note. * p < .05, ** p < .01, *** p < .001
Supplementary table S10. Correlation between estimated myeloid cell-type (cell tyep minor) proportions and representative marker genes
	HLA-DRA	ITGAX	HLA-DMA	CD68	VSIG4	CD163	CD14	LAMP3	CD274	PDCD1LG2	FABP5	TREM2	CCL18	APOE	CLEC9A	IRF7	SIGLEC1	FCGR3A	S100A9	S100A8	CXCL10	EGR1	CD1C	IL1B
DCs	0.825***	0.403***	0.804***	0.280***	0.193***	0.194***	0.165***	0.296***	0.402***	0.516***	0.049	0.183***	0.186***	0.201***	0.398***	0.200***	0.317***	0.362***	0.011	0.007	0.377***	0.024	0.391***	0.253***
Macrophage	0.607***	0.647***	0.620***	0.756***	0.653***	0.590***	0.350***	0.246***	0.474***	0.548***	0.152***	0.577***	0.296***	0.680***	0.151***	0.301***	0.751***	0.661***	0.157***	0.154***	0.416***	-0.052	0.180***	0.262***
Monocyte	0.248***	0.298***	0.172***	0.322***	0.293***	0.410***	0.226***	0.255***	0.372***	0.465***	0.070*	-0.002	0.326***	-0.039	0.043	-0.135***	0.262***	0.340***	0.263***	0.231***	0.254***	-0.008	0.123***	0.382***
Note. * p < .05, ** p < .01, *** p < .001

## Sheet: Supplementary table S11-13
Supplementary Table S11. Correlation between estimated stromal cell-type (cell tyep subset) proportions and representative marker genes
	ALDH1A1	KLF4	LEPR	CXCL12	C3	DLK1	COL1A1	ACTA2	TAGLN	FAP	PDGFRB	CD44	CSPG4	RGS5	CD36	ICAM1	VCAM1	ITGB1	THY1	ITGA1	ITGA4	CD248	MYH11	ACKR1	SELE	SELP	HLA-DRA	VEGFC	DLL4	ESM1	LYVE1	PDPN
CAFs_MSC_iCAFlike_s1	0.301***	0.296***	0.589***	0.442***	0.261***	0.013	0.073*	0.240***	0.155***	0.168***	0.170***	0.082**	-0.037	0.036	0.307***	0.038	0.032	0.203***	0	0.226***	0.149***	0.096**	0.257***	0.397***	0.198***	0.486***	0.141***	0.139***	0.163***	-0.091**	0.376***	0.191***
CAFs_MSC_iCAFlike_s2	-0.135***	-0.074*	-0.203***	-0.152***	-0.161***	-0.031	-0.088**	-0.141***	-0.114***	-0.111***	-0.103***	-0.100***	-0.038	0.029	-0.111***	-0.121***	-0.091**	-0.180***	-0.045	-0.115***	-0.120***	-0.079**	-0.051	-0.140***	-0.136***	-0.193***	-0.138***	-0.070*	-0.027	0.01	-0.165***	-0.113***
CAFs_Transitioning_s3	0.089**	0.121***	0.100***	0.065*	0.037	-0.03	0.064*	0.225***	0.288***	-0.029	0.072*	-0.074*	0.001	-0.025	0	0.007	-0.045	-0.192***	0.126***	-0.219***	-0.117***	0.229***	0.174***	0.449***	0.007	0.156***	-0.013	0.083**	0.184***	-0.140***	0.063*	0.047
CAFs_myCAF_like_s4	-0.143***	-0.106***	-0.180***	-0.308***	0.024	0.006	-0.246***	-0.159***	-0.115***	-0.368***	-0.162***	-0.013	0.150***	-0.054	-0.102***	0.165***	0.099**	-0.147***	0.059*	-0.146***	-0.054	0.149***	-0.100***	-0.121***	0.031	-0.142***	-0.005	-0.05	-0.061*	0.061*	0.063*	-0.198***
CAFs_myCAF_like_s5	0.112***	0.078**	0.178***	0.537***	0.036	-0.015	0.797***	0.347***	0.279***	0.861***	0.753***	-0.019	0.085**	0.037	0.129***	-0.058	-0.008	0.511***	0.542***	0.539***	0.124***	0.318***	0.018	-0.039	0.008	0.054	0	0.274***	0.247***	0.141***	0.128***	0.619***
PVL_Immature_s1	0.089**	0.183***	0.224***	0.078**	0.152***	0.006	-0.207***	0.277***	0.269***	-0.157***	-0.078**	0.052	0.087**	-0.016	0.075*	0.119***	0.05	0.037	-0.114***	0.024	0.087**	-0.032	0.273***	0.241***	0.121***	0.249***	0.080**	0.056	0.043	-0.130***	0.237***	0.039
PVL_Immature_s2	0.095**	0.051	0.139***	0.131***	-0.022	-0.051	0.119***	0.146***	0.068*	0.073*	0.222***	0.039	0.096**	0.188***	0.102***	-0.160***	-0.034	0.038	0.207***	0.208***	0.018	0.200***	0.086**	0.143***	0.023	0.148***	-0.059*	0.175***	0.387***	0.249***	0.105***	0.027
PVL_Differentiated_s3	-0.011	0.072*	0.072*	0.055	-0.014	0.018	-0.021	0.643***	0.672***	-0.042	-0.018	-0.083**	0.169***	-0.011	0.02	0.02	-0.058	0.071*	0.060*	-0.085**	-0.167***	0.052	0.444***	0.213***	-0.03	0.049	-0.123***	0.082**	0.129***	0.009	0.089**	0.102***
Endothelial_ACKR1	0.212***	0.406***	0.458***	0.319***	0.299***	-0.051	0.073*	0.215***	0.204***	-0.013	0.101***	0.003	-0.04	0.004	0.222***	0.129***	-0.006	-0.100***	0.019	-0.043	0.007	0.192***	0.249***	0.704***	0.242***	0.614***	0.097**	0.171***	0.268***	-0.222***	0.365***	0.119***
Endothelial_CXCL12	0.147***	0.195***	0.290***	0.146***	0.264***	0.013	-0.111***	0.174***	0.184***	-0.043	-0.027	0.024	0.146***	0.034	0.235***	0.214***	0.049	0.156***	-0.057	0.091**	0.077*	0.054	0.137***	0.259***	0.165***	0.316***	0.145***	0.102***	0.104***	-0.065*	0.263***	0.037
Endothelial_RGS5	-0.035	0.054	0.171***	0.084**	-0.217***	-0.03	0.028	0.056	-0.015	0.069*	0.274***	-0.01	0.092**	0.137***	0.130***	-0.303***	-0.109***	0.121***	0.025	0.337***	0.013	0.023	0.146***	0.043	-0.001	0.116***	-0.282***	0.088**	0.401***	0.167***	0.075*	-0.064*
Endothelial_Lymphatic_LYVE1	-0.099**	0.026	-0.108***	-0.131***	-0.198***	-0.039	-0.129***	-0.130***	-0.114***	-0.166***	-0.155***	-0.102***	-0.122***	0.127***	-0.065*	-0.249***	-0.116***	-0.270***	-0.096**	-0.180***	-0.164***	-0.082**	-0.033	0.022	-0.113***	-0.093**	-0.219***	-0.058	0	-0.033	-0.106***	-0.218***
Note. * p < .05, ** p < .01, *** p < .001
Supplementary table S12. Correlation between estimated lymphoid cell-type (cell tyep subset) proportions and representative marker genes
	CD4	CCR7	IL7R	FOXP3	IL2RA	CXCL13	IL21	PDCD1	CD8A	GZMB	PRF1	ZFP36	GZMK	IFIT1	OAS1	ISG15	IFNG	TNF	LAG3	TIGIT	AREG	KLRC1	KLRB1	NKG7	FCGR3A	CD19	TCL1A	CD27	MZB1
T_cells_c0_CD4_CCR7	-0.189***	-0.028	-0.061*	-0.195***	-0.105***	0.013	-0.049	-0.148***	-0.136***	-0.123***	-0.152***	-0.090**	-0.128***	-0.134***	-0.191***	-0.162***	-0.076*	-0.014	-0.129***	-0.126***	0.01	-0.053	-0.119***	-0.157***	-0.156***	-0.078**	-0.048	-0.148***	-0.042
T_cells_c1_CD4_IL7R	0.028	-0.005	0.091**	-0.027	0.036	-0.016	-0.034	-0.027	-0.008	0.002	0.003	0.179***	0.018	-0.137***	-0.143***	-0.095**	-0.029	0.002	-0.061*	-0.012	0.053	0.016	0.075*	-0.014	-0.025	0.022	0.026	0.008	-0.022
T_cells_c2_CD4_Tregs_FOXP3	0.208***	0.111***	0.058	0.247***	0.132***	0.019	0.128***	0.278***	0.211***	0.229***	0.245***	-0.027	0.208***	-0.101***	-0.064*	0.080**	0.208***	0.236***	0.246***	0.225***	-0.045	0.103***	0.209***	0.291***	0.094**	0.165***	0.127***	0.273***	0.119***
T_cells_c3_CD4_Tfh_CXCL13	0.192***	0.105***	0.272***	0.133***	0.057	0.338***	0.333***	0.172***	0.228***	0.138***	0.178***	-0.045	0.214***	-0.034	-0.019	-0.122***	0.221***	-0.024	0.143***	0.260***	-0.028	0.180***	0.179***	0.141***	0.101***	0.225***	0.220***	0.145***	0.017
T_cells_c4_CD8_ZFP36	-0.358***	-0.104***	-0.314***	-0.235***	-0.087**	-0.058	-0.152***	-0.210***	-0.276***	-0.154***	-0.217***	-0.187***	-0.313***	0.078**	0.067*	0.090**	-0.118***	-0.03	-0.080**	-0.272***	-0.044	-0.137***	-0.348***	-0.229***	-0.191***	-0.195***	-0.166***	-0.257***	-0.063*
T_cells_c5_CD8_GZMK	0.032	0.091**	0.209***	-0.008	-0.058	0.04	0.02	0.105***	0.159***	-0.03	0.060*	0.294***	0.238***	-0.334***	-0.372***	-0.228***	-0.078**	-0.161***	-0.131***	0.082**	0.110***	0.016	0.262***	0.090**	-0.221***	0.165***	0.150***	0.167***	0.02
T_cells_c6_IFIT1	0.308***	0.110***	0.224***	0.395***	0.236***	-0.013	0.230***	0.261***	0.288***	0.329***	0.329***	-0.049	0.197***	0.765***	0.809***	0.458***	0.276***	0.176***	0.407***	0.351***	-0.103***	0.233***	0.116***	0.250***	0.314***	0.117***	0.114***	0.168***	0.02
T_cells_c7_CD8_IFNG	0.448***	0.293***	0.458***	0.452***	0.245***	0.069*	0.511***	0.483***	0.617***	0.423***	0.489***	-0.022	0.634***	0.060*	0.106***	-0.005	0.422***	0.094**	0.328***	0.613***	-0.044	0.319***	0.560***	0.557***	0.231***	0.457***	0.441***	0.492***	0.195***
T_cells_c8_CD8_LAG3	0.376***	0.232***	0.155***	0.322***	0.165***	0.03	0.197***	0.574***	0.497***	0.348***	0.469***	0.126***	0.576***	-0.093**	-0.041	0.047	0.268***	0.127***	0.310***	0.419***	0.029	0.205***	0.499***	0.600***	0.087**	0.482***	0.409***	0.561***	0.233***
T_cells_c9_NK_cells_AREG	-0.099***	-0.051	0.059	-0.090**	-0.04	0.025	-0.02	-0.090**	-0.043	-0.044	-0.062*	0.081**	-0.057	-0.055	-0.083**	-0.109***	-0.051	-0.061*	-0.099**	-0.053	0.379***	-0.013	-0.039	-0.094**	-0.058	-0.085**	-0.059	-0.109***	-0.093**
T_cells_c10_NKT_cells_FCGR3A	0.359***	0.114***	0.161***	0.330***	0.163***	0.024	0.195***	0.286***	0.275***	0.256***	0.308***	0.016	0.221***	-0.092**	-0.055	-0.033	0.271***	0.146***	0.253***	0.294***	-0.112***	0.205***	0.237***	0.286***	0.245***	0.199***	0.121***	0.263***	0.083**
B_cells_Naive	0.128***	0.203***	0.238***	0.111***	-0.02	0.016	0.222***	0.109***	0.193***	-0.017	0.041	-0.021	0.286***	-0.124***	-0.108***	-0.203***	0.042	-0.085**	-0.058	0.223***	0.002	0.070*	0.264***	0.076*	0.005	0.321***	0.345***	0.179***	-0.054
B_cells_Memory	0.508***	0.313***	0.423***	0.561***	0.247***	0.058	0.370***	0.531***	0.518***	0.356***	0.431***	0.061*	0.574***	0.057	0.113***	0.054	0.298***	0.203***	0.319***	0.622***	-0.084**	0.206***	0.465***	0.460***	0.198***	0.624***	0.536***	0.546***	0.165***
Plasmablasts	0.220***	0.103***	0.257***	0.193***	0.069*	0.083**	0.229***	0.259***	0.318***	0.208***	0.271***	0.090**	0.304***	-0.057	-0.045	-0.027	0.202***	0.016	0.140***	0.296***	-0.058	0.201***	0.390***	0.277***	0.044	0.228***	0.127***	0.434***	0.447***
Note. * p < .05, ** p < .01, *** p < .001
Supplementary table S13. Correlation between estimated myeloid cell-type (cell tyep subset) proportions and representative marker genes
	HLA-DRA	ITGAX	HLA-DMA	CD68	VSIG4	CD163	CD14	LAMP3	CD274	PDCD1LG2	FABP5	TREM2	CCL18	APOE	CLEC9A	IRF7	SIGLEC1	FCGR3A	S100A9	S100A8	CXCL10	EGR1	CD1C	IL1B
Myeloid_c0_DC_LAMP3	0.405***	0.240***	0.375***	0.194***	0.101***	0.168***	0.038	0.326***	0.327***	0.387***	0.227***	-0.072*	0.341***	0.094**	0.037	0.064*	0.243***	0.229***	0.172***	0.170***	0.370***	-0.172***	0.120***	0.151***
Myeloid_c1_LAM1_FABP5	-0.269***	0.160***	-0.238***	0.310***	0.186***	0.176***	0.140***	-0.129***	-0.173***	-0.179***	0.114***	0.277***	-0.01	0.195***	-0.269***	-0.033	0.102***	0.061*	0.080**	0.071*	-0.076*	-0.116***	-0.193***	0.095**
Myeloid_c2_LAM2_APOE	0.751***	0.553***	0.775***	0.536***	0.429***	0.379***	0.268***	0.237***	0.453***	0.557***	0.095**	0.321***	0.279***	0.548***	0.264***	0.292***	0.529***	0.463***	0.096**	0.088**	0.331***	-0.048	0.315***	0.137***
Myeloid_c3_cDC1_CLEC9A	0.364***	0.162***	0.356***	0.139***	0.081**	0.051	0.106***	-0.05	0.060*	0.076*	-0.072*	0.217***	-0.076*	0.074*	0.257***	0.144***	0.107***	0.106***	-0.101***	-0.092**	0.036	0.023	0.210***	0.098**
Myeloid_c4_DCs_pDC_IRF7	-0.082**	-0.001	-0.052	-0.089**	-0.106***	-0.075*	-0.016	0.117***	-0.043	-0.036	-0.002	-0.142***	-0.005	-0.007	-0.017	0.282***	0.086**	-0.127***	-0.071*	-0.075*	0.002	-0.102***	0.013	-0.098**
Myeloid_c5_Macrophage_3_SIGLEC1	-0.298***	-0.115***	-0.321***	0.001	0.131***	0.085**	-0.016	-0.225***	-0.139***	-0.208***	-0.098**	0.045	-0.141***	-0.106***	-0.160***	0.022	0.095**	0.008	-0.134***	-0.112***	-0.184***	-0.087**	-0.179***	-0.094**
Myeloid_c7_Monocyte_3_FCGR3A	0.188***	0.274***	0.191***	0.323***	0.335***	0.254***	0.204***	0.033	0.056	0.123***	0.044	0.368***	0.131***	0.231***	0.101***	0.107***	0.285***	0.274***	-0.104***	-0.075*	0.086**	-0.088**	0.063*	0.221***
Myeloid_c8_Monocyte_2_S100A9	0.102***	0.137***	0.122***	0.141***	0.114***	0.123***	0.202***	0.077*	0.143***	0.132***	0.230***	0.032	0.134***	0.141***	-0.018	0.039	0.101***	0.095**	0.756***	0.605***	0.051	0.003	0.058	0.114***
Myeloid_c9_Macrophage_2_CXCL10	0.550***	0.270***	0.528***	0.317***	0.285***	0.341***	0.106***	0.551***	0.675***	0.638***	0.083**	0.009	0.263***	0.168***	0.090**	0.292***	0.511***	0.502***	0.107***	0.108***	0.833***	-0.128***	0.048	0.258***
Myeloid_c10_Macrophage_1_EGR1	-0.172***	-0.200***	-0.211***	-0.236***	-0.077*	-0.130***	-0.082**	-0.153***	-0.108***	-0.197***	-0.04	-0.103***	-0.155***	-0.241***	0.156***	-0.299***	-0.266***	-0.191***	-0.037	-0.034	-0.231***	0.308***	0.062*	0.025
Myeloid_c11_cDC2_CD1C	0.496***	0.307***	0.539***	0.175***	0.167***	0.108***	0.189***	0.159***	0.199***	0.258***	0.200***	0.178***	0.152***	0.160***	0.184***	0.064*	0.140***	0.214***	0.395***	0.313***	0.166***	0.081**	0.263***	0.257***
Myeloid_c12_Monocyte_1_IL1B	0.113***	0.060*	0.022	0.086**	0.002	0.093**	-0.028	0.131***	0.120***	0.208***	-0.027	-0.126***	0.161***	-0.068*	0.047	-0.140***	0.042	0.084**	-0.099***	-0.071*	0.102***	-0.089**	0.056	0.035
Note. * p < .05, ** p < .01, *** p < .001

## Sheet: Supplementary table S14, 15
Supplementary table S14. Correlation between estimated lymphoid cell-type (LM22) proportions and representative marker genes
	CD4	CCR7	IL7R	FOXP3	IL2RA	CXCL13	IL21	PDCD1	CD8A	GZMB	PRF1	ZFP36	GZMK	IFIT1	OAS1	ISG15	IFNG	TNF	LAG3	TIGIT	AREG	KLRC1	KLRB1	NKG7	FCGR3A	CD19	TCL1A	CD27	MZB1
T cells CD4 naive	0.057	0.071*	0.102***	0.034	0.016	-0.004	-0.005	-0.002	0.006	0.006	0.003	-0.021	0.01	-0.011	-0.018	-0.015	-0.008	0.065*	-0.008	0.041	-0.006	-0.008	0.032	-0.002	-0.03	0.064*	0.073*	0.044	0
T cells CD4 memory resting	0.072*	0.092**	0.315***	0.120***	-0.017	-0.002	0.032	0.004	0.125***	-0.031	0.025	0.189***	0.166***	-0.005	-0.017	-0.119***	-0.029	-0.071*	-0.069*	0.116***	0.001	0.026	0.222***	-0.003	0.028	-0.006	0.008	0.065*	-0.033
T cells CD4 memory activated	0.408***	0.198***	0.526***	0.446***	0.359***	0.038	0.458***	0.363***	0.467***	0.563***	0.472***	-0.051	0.378***	0.089**	0.146***	-0.002	0.493***	0.106***	0.356***	0.543***	-0.061*	0.331***	0.368***	0.375***	0.270***	0.228***	0.241***	0.276***	0.077*
T cells regulatory (Tregs)	0.145***	0.068*	-0.103***	0.320***	0.155***	0.036	0.056	0.295***	0.228***	0.189***	0.234***	-0.148***	0.165***	0.078**	0.133***	0.208***	0.171***	0.093**	0.247***	0.223***	-0.011	0.091**	0.123***	0.280***	0.061*	0.125***	0.063*	0.292***	0.158***
T cells follicular helper	-0.016	0.045	-0.126***	0.197***	0.076*	0.072*	0.088**	0.266***	0.168***	0.219***	0.206***	0.01	0.100***	0.047	0.057	0.048	0.243***	0.104***	0.255***	0.182***	0.032	0.134***	0.029	0.220***	-0.039	0.088**	0.027	0.181***	0.090**
T cells CD8	0.387***	0.227***	0.293***	0.450***	0.196***	0.034	0.280***	0.588***	0.707***	0.494***	0.590***	0.120***	0.609***	-0.053	0.028	0.057	0.421***	0.054	0.403***	0.538***	-0.01	0.331***	0.528***	0.673***	0.136***	0.325***	0.240***	0.562***	0.231***
T cells gamma delta	0.069*	0.054	0.108***	0.065*	0.009	0.026	0.124***	0.099***	0.183***	0.029	0.086**	0.059	0.302***	0.060*	0.047	-0.028	0.109***	-0.033	0.016	0.156***	-0.029	0.05	0.191***	0.143***	0.011	0.132***	0.124***	0.120***	0
NK cells resting	0.070*	-0.022	0.102***	0.096**	0.085**	-0.022	0.056	0.042	0.014	0.204***	0.182***	-0.142***	-0.099***	0.146***	0.128***	0.060*	0.106***	0.053	0.169***	0.063*	-0.037	0.128***	-0.068*	0.046	0.125***	-0.041	-0.036	-0.037	0.011
NK cells activated	-0.051	-0.029	-0.124***	-0.062*	0.018	0.017	-0.029	0.115***	0.042	0.145***	0.137***	0.008	0.027	-0.049	-0.006	0.114***	0.113***	0.063*	0.095**	-0.001	0.009	0.152***	0.048	0.173***	-0.060*	0.01	-0.019	0.082**	0.105***
B cells naive	-0.094**	0.227***	0.182***	0.023	-0.087**	0.072*	0.075*	0.091**	0.074*	-0.066*	-0.04	0.154***	0.195***	-0.074*	-0.109***	-0.123***	-0.108***	-0.096**	-0.127***	0.135***	0.01	-0.018	0.184***	-0.006	-0.320***	0.363***	0.353***	0.152***	0.044
B cells memory	0.210***	0.240***	0.261***	0.242***	0.113***	0.038	0.176***	0.305***	0.241***	0.127***	0.188***	0.055	0.341***	-0.048	-0.023	0.006	0.101***	0.117***	0.086**	0.330***	-0.033	0.073*	0.313***	0.200***	-0.045	0.546***	0.399***	0.370***	0.114***
Plasma cells	-0.240***	-0.099***	-0.154***	-0.176***	-0.095**	-0.017	-0.089**	-0.114***	-0.154***	-0.108***	-0.133***	0.036	-0.159***	-0.057	-0.087**	-0.023	-0.104***	-0.105***	-0.097**	-0.180***	-0.021	-0.067*	-0.140***	-0.134***	-0.181***	-0.062*	-0.083**	-0.013	0.211***
Note. * p < .05, ** p < .01, *** p < .001
Supplementary table S15. Correlation between estimated myeloid cell-type (LM22) proportions and representative marker genes
	HLA-DRA	ITGAX	HLA-DMA	CD68	VSIG4	CD163	CD14	LAMP3	CD274	PDCD1LG2	FABP5	TREM2	CCL18	APOE	CLEC9A	IRF7	SIGLEC1	FCGR3A	S100A9	S100A8	CXCL10	EGR1	CD1C	IL1B
Dendritic cells resting	0.076*	-0.01	0.051	-0.004	0.060*	-0.012	0.034	-0.037	-0.025	-0.04	0.006	0.012	0.053	-0.059	0.055	-0.101***	-0.032	-0.015	-0.001	0.004	-0.038	0.062*	0.229***	0.080**
Dendritic cells activated	-0.139***	-0.141***	-0.122***	-0.136***	-0.120***	-0.107***	-0.006	0.069*	-0.011	-0.063*	-0.018	-0.137***	-0.016	-0.114***	-0.053	0.029	-0.104***	-0.125***	0.031	0.019	-0.052	0.055	-0.034	-0.007
Macrophages M0	-0.167***	0.139***	-0.142***	0.165***	0.025	0.033	0.002	-0.023	-0.060*	-0.053	0.118***	0.005	0.069*	0.039	-0.290***	-0.054	0	-0.066*	0.049	0.032	0.01	-0.140***	-0.182***	0.033
Macrophages M1	0.452***	0.177***	0.389***	0.191***	0.122***	0.225***	-0.012	0.415***	0.485***	0.544***	0.061*	-0.121***	0.186***	0.053	0.088**	0.137***	0.340***	0.385***	0.105***	0.113***	0.568***	-0.142***	0.047	0.134***
Macrophages M2	-0.266***	-0.185***	-0.267***	-0.047	0.163***	0.024	0.081**	-0.320***	-0.235***	-0.311***	-0.061*	0.261***	-0.172***	-0.016	-0.113***	-0.152***	-0.026	0.054	-0.070*	-0.060*	-0.285***	-0.002	-0.261***	-0.02
Monocytes	0.053	0.001	0.049	-0.018	0.139***	0.078*	0.153***	-0.037	-0.043	-0.074*	-0.038	0.217***	-0.084**	0.032	0.226***	0.002	0.053	0.076*	0.023	0.019	-0.051	0.056	0.046	0.202***
Note. * p < .05, ** p < .01, *** p < .001

## Sheet: Supplementary table S16
Supplementary table S16. Pearson correlation coefficients between CIBERSORTx-derived minor cell-type fractions and Hallmark pathway GSVA scores
cell type (minor)	APICAL_JUNCTION	APICAL_SURFACE	PEROXISOME	ADIPOGENESIS	ANGIOGENESIS	EPITHELIAL_MESENCHYMAL_TRANSITION	MYOGENESIS	SPERMATOGENESIS	PANCREAS_BETA_CELLS	DNA_REPAIR	UV_RESPONSE_DN	UV_RESPONSE_UP	ALLOGRAFT_REJECTION	COAGULATION	COMPLEMENT	INTERFERON_ALPHA_RESPONSE	INTERFERON_GAMMA_RESPONSE	IL6_JAK_STAT3_SIGNALING	INFLAMMATORY_RESPONSE	BILE_ACID_METABOLISM	CHOLESTEROL_HOMEOSTASIS	FATTY_ACID_METABOLISM	GLYCOLYSIS	HEME_METABOLISM	OXIDATIVE_PHOSPHORYLATION	XENOBIOTIC_METABOLISM	APOPTOSIS	HYPOXIA	PROTEIN_SECRETION	UNFOLDED_PROTEIN_RESPONSE	REACTIVE_OXYGEN_SPECIES_PATHWAY	E2F_TARGETS	G2M_CHECKPOINT	MYC_TARGETS_V1	MYC_TARGETS_V2	P53_PATHWAY	MITOTIC_SPINDLE	ANDROGEN_RESPONSE	ESTROGEN_RESPONSE_EARLY	ESTROGEN_RESPONSE_LATE	IL2_STAT5_SIGNALING	KRAS_SIGNALING_UP	KRAS_SIGNALING_DN	MTORC1_SIGNALING	NOTCH_SIGNALING	PI3K_AKT_MTOR_SIGNALING	HEDGEHOG_SIGNALING	TGF_BETA_SIGNALING	TNFA_SIGNALING_VIA_NFKB
GM1	-0.374***	-0.192***	0.313***	0.203***	-0.303***	-0.355***	-0.117***	-0.129***	-0.028	0.251***	-0.233***	-0.101***	-0.461***	-0.277***	-0.453***	-0.140***	-0.315***	-0.473***	-0.481***	0.289***	-0.095**	0.276***	-0.090**	0.111***	0.265***	0.080**	-0.175***	-0.353***	0.055	-0.028	-0.026	-0.111***	-0.150***	-0.061*	-0.03	-0.025	-0.232***	0.249***	0.519***	0.511***	-0.435***	-0.491***	-0.265***	-0.127***	-0.290***	-0.163***	-0.362***	-0.267***	-0.397***
GM2	-0.104***	-0.131***	0.340***	0.287***	-0.153***	-0.174***	0.066*	-0.096**	-0.016	0.439***	-0.418***	0.277***	-0.116***	-0.060*	-0.178***	0.071*	-0.038	-0.183***	-0.212***	0.101***	0.171***	0.296***	0.167***	-0.163***	0.415***	0.292***	-0.073*	-0.124***	-0.211***	0.172***	0.295***	0.076*	0.01	0.211***	0.302***	0.211***	-0.265***	0.173***	0.124***	0.264***	-0.171***	-0.299***	-0.062*	0.123***	-0.216***	0.060*	-0.328***	-0.339***	-0.190***
GM3	0.090**	-0.071*	-0.141***	-0.061*	-0.070*	-0.047	-0.014	0.219***	-0.138***	0.138***	-0.173***	0.277***	0.094**	-0.065*	0.027	0.004	0.032	0.111***	0.062*	-0.343***	0.144***	-0.144***	0.316***	-0.118***	0.078**	-0.165***	-0.150***	0.210***	-0.130***	0.275***	0.196***	0.265***	0.245***	0.331***	0.376***	0.041	0.116***	-0.398***	-0.404***	-0.308***	0.007	0.011	0.193***	0.225***	0.223***	0.053	0.019	-0.088**	0.140***
GM4	-0.129***	-0.190***	0.057	-0.007	-0.168***	-0.157***	-0.263***	0.377***	-0.138***	0.172***	-0.170***	0.219***	0.087**	-0.185***	0.036	0.016	0.056	0.077*	0.052	-0.208***	0.124***	-0.038	0.269***	0.046	0.127***	-0.147***	-0.162***	0.054	0.055	0.260***	0.164***	0.380***	0.384***	0.355***	0.294***	-0.133***	0.265***	-0.286***	-0.338***	-0.233***	-0.005	-0.043	-0.045	0.331***	0.002	0.174***	-0.044	-0.110***	0.034
GM5	-0.381***	-0.113***	0.135***	0.05	-0.222***	-0.279***	-0.228***	-0.124***	0.035	-0.095**	0.075*	-0.400***	-0.490***	-0.290***	-0.419***	-0.236***	-0.362***	-0.458***	-0.440***	0.339***	-0.266***	0.138***	-0.272***	0.207***	-0.003	-0.021	-0.193***	-0.347***	0.264***	-0.132***	-0.312***	-0.264***	-0.263***	-0.260***	-0.319***	-0.234***	-0.136***	0.166***	0.590***	0.442***	-0.425***	-0.371***	-0.243***	-0.237***	-0.200***	-0.260***	-0.212***	-0.043	-0.409***
GM6	0.022	-0.073*	0.167***	0.215***	-0.042	-0.062*	0.053	0.028	-0.086**	0.138***	-0.206***	0.209***	0.029	0.068*	0.033	-0.023	-0.009	0.008	0.002	-0.013	0.255***	0.206***	0.311***	0.005	0.243***	0.161***	-0.02	0.101***	-0.054	0.126***	0.281***	0.039	0.01	0.137***	0.157***	0.192***	-0.140***	0.146***	-0.216***	-0.086**	0.016	-0.002	0.059	0.169***	0.144***	0.107***	-0.088**	-0.151***	0.014
GM7	-0.158***	-0.161***	0.015	-0.112***	-0.238***	-0.227***	-0.270***	0.244***	-0.128***	-0.044	-0.005	-0.123***	-0.183***	-0.354***	-0.225***	-0.186***	-0.191***	-0.181***	-0.198***	-0.100***	-0.089**	-0.160***	-0.018	0	-0.085**	-0.298***	-0.303***	-0.152***	0.180***	0.096**	-0.195***	0.185***	0.235***	0.120***	0.092**	-0.369***	0.318***	-0.204***	-0.086**	-0.146***	-0.236***	-0.216***	-0.092**	0.093**	-0.164***	0.058	-0.007	0.001	-0.204***
CAFs_MSC_iCAFlike	0.138***	0.137***	-0.146***	0.013	0.004	-0.028	0.228***	-0.187***	0.132***	-0.229***	0.097**	-0.138***	0.065*	0.117***	0.035	-0.037	0.012	0.098**	0.077*	0.140***	-0.123***	-0.021	-0.257***	-0.092**	-0.163***	0.145***	0.052	0.069*	-0.195***	-0.257***	-0.087**	-0.279***	-0.285***	-0.252***	-0.193***	0.171***	-0.240***	0.197***	0.05	0.001	0.122***	0.178***	0.305***	-0.302***	0.066*	-0.240***	0.044	0.026	0.160***
CAFs_myCAFlike	0.588***	0.464***	-0.246***	-0.141***	0.722***	0.840***	0.453***	-0.274***	0.258***	-0.417***	0.658***	-0.187***	0.074*	0.592***	0.285***	-0.094**	0.012	0.141***	0.271***	0.049	0.053	-0.147***	-0.065*	-0.083**	-0.360***	0.078**	0.451***	0.364***	0.130***	-0.262***	-0.242***	-0.303***	-0.246***	-0.353***	-0.384***	0.111***	0.061*	0.285***	0.097**	-0.037	0.311***	0.439***	0.046	-0.185***	0.400***	-0.039	0.528***	0.606***	0.228***
PVL_Immature	-0.172***	-0.181***	0.045	0.073*	-0.163***	-0.299***	-0.043	0.086**	0.006	0.184***	-0.265***	0.169***	0.007	-0.148***	-0.057	0.05	0.013	-0.006	-0.068*	-0.061*	0.001	0.039	0.075*	0.077*	0.177***	-0.007	-0.166***	-0.023	-0.114***	0.134***	0.176***	0.064*	0.03	0.142***	0.160***	0.039	-0.097**	-0.241***	-0.128***	-0.035	-0.068*	-0.089**	0.062*	0.066*	-0.063*	-0.075*	-0.099***	-0.197***	0
PVL_Differentiated	0.357***	0.131***	-0.121***	0.006	0.159***	0.215***	0.450***	-0.153***	0.082**	-0.064*	0.065*	0.03	-0.061*	0.228***	-0.068*	-0.194***	-0.156***	-0.048	-0.044	-0.045	0.081**	-0.038	-0.014	-0.254***	-0.041	0.074*	0.01	0.238***	-0.260***	-0.132***	-0.005	-0.147***	-0.170***	-0.064*	0.002	0.236***	-0.171***	0.107***	-0.055	-0.033	0	0.067*	0.321***	-0.166***	0.165***	-0.251***	0.128***	0.065*	0.106***
Endothelial_ACKR1	0.223***	0.274***	-0.174***	0.009	0.091**	0.054	0.250***	-0.238***	0.087**	-0.305***	0.168***	-0.112***	0.202***	0.200***	0.168***	0.088**	0.171***	0.275***	0.250***	0.146***	-0.098**	-0.042	-0.298***	-0.039	-0.226***	0.173***	0.251***	0.168***	-0.240***	-0.305***	-0.064*	-0.329***	-0.335***	-0.313***	-0.227***	0.274***	-0.236***	0.181***	0.134***	0.060*	0.288***	0.284***	0.349***	-0.321***	0.074*	-0.223***	0.118***	0.105***	0.378***
Endothelial_CXCL12	0.189***	0.085**	-0.182***	-0.044	0.152***	0.121***	0.102***	0.136***	0.044	-0.183***	0.153***	0.120***	0.330***	0.172***	0.351***	0.296***	0.366***	0.387***	0.376***	-0.106***	0.093**	-0.112***	0.032	0.083**	-0.153***	-0.006	0.156***	0.241***	0.009	-0.005	0.055	0.071*	0.087**	0.03	-0.023	0.085**	0.092**	-0.169***	-0.331***	-0.296***	0.350***	0.390***	0.281***	0.068*	0.170***	0.081**	0.231***	0.179***	0.364***
Endothelial_RGS5	0.131***	0.064*	-0.089**	0.017	0.293***	0.189***	0.231***	-0.140***	0.117***	-0.242***	0.333***	-0.284***	-0.301***	0.073*	-0.161***	-0.377***	-0.368***	-0.247***	-0.203***	0.169***	-0.142***	-0.046	-0.222***	0.097**	-0.200***	-0.041	-0.046	-0.006	0.110***	-0.230***	-0.288***	-0.254***	-0.216***	-0.303***	-0.313***	-0.121***	0.055	0.160***	0.184***	0.044	-0.129***	0.021	-0.133***	-0.248***	0.123***	-0.200***	0.316***	0.341***	-0.165***
Endothelial_Lymphatic_LYVE1	-0.231***	-0.193***	0.134***	0.083**	-0.173***	-0.246***	-0.031	-0.089**	0.074*	0.118***	-0.158***	-0.122***	-0.348***	-0.145***	-0.331***	-0.210***	-0.315***	-0.370***	-0.370***	0.138***	-0.086**	0.131***	-0.043	0.021	0.148***	0.03	-0.224***	-0.246***	0.047	-0.036	-0.048	-0.151***	-0.170***	-0.102***	-0.087**	-0.041	-0.195***	0.185***	0.301***	0.322***	-0.344***	-0.313***	-0.140***	-0.130***	-0.122***	-0.130***	-0.226***	-0.189***	-0.347***
Cycling	-0.410***	-0.404***	0.086**	-0.099**	-0.459***	-0.440***	-0.477***	0.561***	-0.247***	0.567***	-0.491***	0.316***	-0.043	-0.518***	-0.192***	0.142***	0.043	-0.127***	-0.194***	-0.348***	0.054	-0.049	0.229***	-0.084**	0.252***	-0.281***	-0.369***	-0.293***	-0.051	0.424***	0.168***	0.757***	0.726***	0.610***	0.564***	-0.280***	0.422***	-0.478***	-0.223***	-0.032	-0.277***	-0.388***	-0.215***	0.438***	-0.275***	0.267***	-0.306***	-0.401***	-0.273***
T_cells_CD4	0.078**	0.175***	-0.152***	-0.018	0.211***	0.192***	0.086**	-0.179***	0.180***	-0.534***	0.517***	-0.451***	-0.084**	0.124***	0.004	-0.347***	-0.227***	-0.023	0.047	0.230***	-0.188***	-0.05	-0.339***	0.168***	-0.300***	-0.018	0.101***	0.111***	0.196***	-0.342***	-0.366***	-0.443***	-0.402***	-0.395***	-0.462***	-0.048	-0.131***	0.252***	0.157***	-0.060*	0.113***	0.266***	0.03	-0.323***	0.158***	-0.235***	0.250***	0.366***	0.138***
T_cells_CD8	0.269***	0.169***	-0.098**	-0.006	0.127***	0.133***	0.213***	-0.115***	-0.029	0.044	-0.160***	0.351***	0.593***	0.342***	0.509***	0.513***	0.581***	0.569***	0.521***	-0.147***	0.175***	-0.019	0.106***	-0.128***	0.032	0.212***	0.335***	0.266***	-0.331***	0.004	0.374***	0	-0.029	0.045	0.124***	0.373***	-0.158***	-0.079**	-0.365***	-0.248***	0.496***	0.383***	0.347***	0.061*	0.117***	0.151***	0.029	-0.082**	0.494***
NK_cells	-0.083**	-0.006	-0.092**	-0.132***	-0.024	0.029	-0.179***	0.177***	0.028	-0.144***	0.305***	-0.261***	-0.484***	-0.249***	-0.395***	-0.438***	-0.470***	-0.395***	-0.329***	-0.011	-0.098**	-0.147***	-0.073*	0.033	-0.185***	-0.265***	-0.200***	-0.026	0.282***	0.049	-0.409***	0.057	0.116***	0.003	-0.052	-0.302***	0.302***	-0.015	0.319***	0.226***	-0.330***	-0.234***	-0.177***	-0.016	-0.007	-0.125***	0.144***	0.283***	-0.195***
NKT_cells	0.019	0.065*	-0.086**	-0.091**	-0.011	-0.042	-0.008	-0.074*	-0.026	-0.049	-0.108***	0.083**	0.468***	0.137***	0.391***	0.333***	0.410***	0.416***	0.363***	-0.085**	-0.075*	-0.072*	-0.126***	0.037	-0.065*	0.04	0.162***	-0.007	-0.175***	-0.093**	0.170***	-0.01	-0.023	-0.036	-0.047	0.111***	-0.081**	-0.132***	-0.310***	-0.287***	0.372***	0.298***	0.161***	-0.031	-0.067*	0.162***	-0.038	-0.099**	0.253***
B_cells_Naive	-0.262***	-0.054	-0.228***	-0.310***	-0.177***	-0.166***	-0.378***	0.111***	-0.110***	-0.298***	0.158***	-0.353***	0.200***	-0.189***	0.151***	0.344***	0.329***	0.203***	0.199***	-0.032	-0.261***	-0.216***	-0.378***	0.143***	-0.327***	-0.274***	0.008	-0.252***	0.164***	-0.163***	-0.314***	0.013	0.056	-0.165***	-0.260***	-0.281***	0.138***	-0.110***	-0.02	-0.136***	0.127***	0.146***	-0.034	-0.110***	-0.210***	0.024	-0.01	0.037	0.078**
B_cells_Memory	0.044	0.090**	-0.053	-0.067*	-0.073*	-0.054	-0.001	-0.084**	-0.083**	0.053	-0.231***	0.182***	0.556***	0.140***	0.411***	0.389***	0.481***	0.479***	0.411***	-0.135***	-0.005	-0.025	-0.025	-0.058	0.004	0.106***	0.209***	0.033	-0.297***	-0.080**	0.271***	0.034	0.003	0.006	0.041	0.213***	-0.121***	-0.093**	-0.300***	-0.224***	0.383***	0.260***	0.175***	0.005	-0.072*	0.183***	-0.106***	-0.208***	0.311***
Plasmablasts	-0.052	0.004	0.035	0.066*	-0.084**	-0.125***	-0.006	-0.043	0.077*	-0.088**	-0.038	-0.031	0.212***	0.035	0.136***	0.104***	0.154***	0.167***	0.133***	0.111***	-0.022	0.058	-0.099**	0.074*	-0.006	0.094**	0.051	-0.026	-0.033	-0.019	0.072*	-0.124***	-0.127***	-0.077*	-0.086**	0.071*	-0.178***	0.075*	-0.094**	-0.095**	0.166***	0.170***	0.122***	-0.051	-0.065*	-0.013	-0.017	-0.084**	0.106***
DCs	0.021	0.140***	-0.108***	-0.105***	-0.072*	-0.043	-0.015	-0.108***	0.001	-0.052	-0.136***	0.078**	0.604***	0.152***	0.440***	0.452***	0.540***	0.522***	0.449***	-0.075*	-0.120***	-0.055	-0.147***	-0.039	-0.054	0.074*	0.248***	-0.021	-0.269***	-0.161***	0.186***	-0.059*	-0.078**	-0.076*	-0.049	0.186***	-0.143***	-0.097**	-0.237***	-0.212***	0.427***	0.319***	0.190***	-0.083**	-0.061*	0.117***	-0.060*	-0.157***	0.333***
Macrophage	0.125***	0.063*	0.045	0.108***	0.117***	0.094**	0.082**	-0.153***	-0.077*	0.115***	-0.212***	0.353***	0.575***	0.322***	0.537***	0.471***	0.534***	0.535***	0.509***	-0.042	0.142***	0.102***	0.136***	0.046	0.112***	0.312***	0.323***	0.165***	-0.191***	0.043	0.429***	0.03	0.004	0.045	0.116***	0.302***	-0.108***	-0.079**	-0.312***	-0.216***	0.464***	0.325***	0.073*	0.143***	0.016	0.234***	-0.078**	-0.169***	0.336***
Monocyte	0.085**	0.016	-0.107***	-0.060*	0.155***	0.101***	-0.142***	0.211***	-0.097**	-0.152***	0.133***	0.146***	0.397***	0.117***	0.440***	0.219***	0.342***	0.443***	0.468***	-0.119***	0.166***	-0.107***	0.155***	0.267***	-0.145***	-0.024	0.204***	0.288***	0.192***	0.171***	0.067*	0.172***	0.205***	0.099**	0.05	-0.035	0.271***	-0.219***	-0.264***	-0.241***	0.380***	0.367***	0.02	0.276***	0.082**	0.287***	0.167***	0.215***	0.386***
Note. * p < .05, ** p < .01, *** p < .001
[truncated: 1 more columns]

## Sheet: Supplementary table S17
Supplementary Table S17. Pearson correlation coefficients between CIBERSORTx-derived subset-level cell-type fractions and Hallmark pathway GSVA scores
cell type (subset)	APICAL_JUNCTION	APICAL_SURFACE	PEROXISOME	ADIPOGENESIS	ANGIOGENESIS	EPITHELIAL_MESENCHYMAL_TRANSITION	MYOGENESIS	SPERMATOGENESIS	PANCREAS_BETA_CELLS	DNA_REPAIR	UV_RESPONSE_DN	UV_RESPONSE_UP	ALLOGRAFT_REJECTION	COAGULATION	COMPLEMENT	INTERFERON_ALPHA_RESPONSE	INTERFERON_GAMMA_RESPONSE	IL6_JAK_STAT3_SIGNALING	INFLAMMATORY_RESPONSE	BILE_ACID_METABOLISM	CHOLESTEROL_HOMEOSTASIS	FATTY_ACID_METABOLISM	GLYCOLYSIS	HEME_METABOLISM	OXIDATIVE_PHOSPHORYLATION	XENOBIOTIC_METABOLISM	APOPTOSIS	HYPOXIA	PROTEIN_SECRETION	UNFOLDED_PROTEIN_RESPONSE	REACTIVE_OXYGEN_SPECIES_PATHWAY	E2F_TARGETS	G2M_CHECKPOINT	MYC_TARGETS_V1	MYC_TARGETS_V2	P53_PATHWAY	MITOTIC_SPINDLE	ANDROGEN_RESPONSE	ESTROGEN_RESPONSE_EARLY	ESTROGEN_RESPONSE_LATE	IL2_STAT5_SIGNALING	KRAS_SIGNALING_UP	KRAS_SIGNALING_DN	MTORC1_SIGNALING	NOTCH_SIGNALING	PI3K_AKT_MTOR_SIGNALING	HEDGEHOG_SIGNALING	TGF_BETA_SIGNALING	TNFA_SIGNALING_VIA_NFKB
GM1	-0.327***	-0.159***	0.291***	0.211***	-0.272***	-0.318***	-0.029	-0.224***	0.008	0.244***	-0.251***	-0.083**	-0.412***	-0.207***	-0.425***	-0.131***	-0.293***	-0.436***	-0.450***	0.278***	-0.118***	0.288***	-0.120***	0.049	0.281***	0.129***	-0.138***	-0.318***	-0.048	-0.085**	0.004	-0.190***	-0.242***	-0.101***	-0.046	0.049	-0.338***	0.263***	0.500***	0.492***	-0.383***	-0.451***	-0.201***	-0.204***	-0.269***	-0.225***	-0.368***	-0.284***	-0.340***
GM2	0.034	-0.04	0.286***	0.301***	-0.058	-0.052	0.196***	-0.187***	0.027	0.379***	-0.368***	0.288***	-0.037	0.082**	-0.105***	0.052	-0.016	-0.113***	-0.133***	0.076*	0.190***	0.300***	0.168***	-0.271***	0.390***	0.365***	0.004	-0.028	-0.293***	0.112***	0.332***	0	-0.070*	0.165***	0.271***	0.312***	-0.338***	0.251***	0.072*	0.212***	-0.073*	-0.192***	0.038	0.067*	-0.129***	0.034	-0.282***	-0.301***	-0.098**
GM3	0.062*	-0.092**	-0.126***	-0.072*	-0.125***	-0.092**	-0.059*	0.272***	-0.178***	0.170***	-0.208***	0.293***	0.084**	-0.116***	0.002	0.009	0.028	0.098**	0.045	-0.367***	0.165***	-0.156***	0.342***	-0.125***	0.089**	-0.207***	-0.183***	0.183***	-0.125***	0.304***	0.206***	0.322***	0.305***	0.375***	0.418***	0.012	0.160***	-0.420***	-0.409***	-0.296***	-0.027	-0.023	0.193***	0.264***	0.216***	0.076*	-0.001	-0.114***	0.124***
GM4	-0.169***	-0.225***	0.100***	0.035	-0.190***	-0.189***	-0.272***	0.347***	-0.116***	0.215***	-0.220***	0.236***	0.080**	-0.195***	0.018	0.033	0.057	0.053	0.023	-0.191***	0.131***	0.009	0.264***	0.054	0.184***	-0.115***	-0.186***	0.005	0.04	0.272***	0.199***	0.356***	0.353***	0.368***	0.309***	-0.132***	0.197***	-0.289***	-0.330***	-0.219***	-0.024	-0.075*	-0.079**	0.334***	-0.03	0.169***	-0.088**	-0.167***	-0.005
GM5	-0.391***	-0.119***	0.153***	0.051	-0.231***	-0.285***	-0.244***	-0.120***	0.036	-0.082**	0.070*	-0.403***	-0.503***	-0.301***	-0.434***	-0.249***	-0.380***	-0.476***	-0.457***	0.345***	-0.260***	0.142***	-0.268***	0.202***	0.008	-0.026	-0.201***	-0.366***	0.281***	-0.122***	-0.312***	-0.259***	-0.257***	-0.249***	-0.310***	-0.242***	-0.132***	0.170***	0.602***	0.453***	-0.442***	-0.389***	-0.264***	-0.226***	-0.205***	-0.249***	-0.218***	-0.047	-0.430***
GM6	-0.03	-0.109***	0.207***	0.239***	-0.090**	-0.119***	0.021	0.024	-0.088**	0.177***	-0.251***	0.207***	-0.007	0.029	-0.003	-0.034	-0.037	-0.03	-0.046	0.002	0.247***	0.236***	0.321***	0.032	0.285***	0.161***	-0.048	0.052	-0.039	0.136***	0.298***	0.038	0.006	0.144***	0.164***	0.181***	-0.159***	0.154***	-0.188***	-0.049	-0.035	-0.054	0.027	0.170***	0.121***	0.115***	-0.142***	-0.195***	-0.033
GM7	-0.144***	-0.126***	-0.022	-0.140***	-0.214***	-0.211***	-0.249***	0.222***	-0.115***	-0.106***	0.058	-0.198***	-0.208***	-0.341***	-0.239***	-0.228***	-0.225***	-0.193***	-0.205***	-0.078**	-0.130***	-0.187***	-0.081**	0.007	-0.145***	-0.309***	-0.282***	-0.150***	0.187***	0.031	-0.257***	0.138***	0.195***	0.047	0.012	-0.359***	0.318***	-0.157***	-0.031	-0.113***	-0.238***	-0.194***	-0.085**	0.025	-0.134***	0.02	0.021	0.05	-0.194***
CAFs_MSC_iCAFlike_s1	0.260***	0.280***	-0.189***	0.008	0.257***	0.248***	0.210***	-0.116***	0.188***	-0.508***	0.441***	-0.257***	0.194***	0.275***	0.258***	-0.062*	0.090**	0.269***	0.299***	0.213***	-0.059*	-0.031	-0.261***	0.067*	-0.319***	0.149***	0.236***	0.218***	0.058	-0.296***	-0.204***	-0.311***	-0.279***	-0.330***	-0.374***	0.073*	-0.100***	0.217***	-0.015	-0.150***	0.334***	0.438***	0.282***	-0.243***	0.157***	-0.149***	0.281***	0.309***	0.309***
CAFs_MSC_iCAFlike_s2	-0.174***	-0.103***	0.164***	0.038	-0.173***	-0.195***	-0.074*	0.014	-0.088**	0.191***	-0.233***	0.019	-0.211***	-0.168***	-0.217***	-0.05	-0.150***	-0.237***	-0.256***	0.090**	-0.01	0.069*	0.013	-0.018	0.132***	0.011	-0.147***	-0.241***	-0.026	0.023	0.03	0.039	0.024	0.012	0.068*	-0.059	-0.054	0.116***	0.182***	0.237***	-0.260***	-0.283***	-0.153***	-0.001	-0.197***	-0.02	-0.182***	-0.178***	-0.251***
CAFs_Transitioning_s3	0.148***	0.078**	-0.118***	0.003	0.02	0.034	0.321***	-0.303***	0.126***	0.038	-0.138***	0.015	0.001	0.162***	-0.078**	-0.048	-0.051	-0.021	-0.046	-0.031	-0.100***	0.008	-0.105***	-0.312***	0.031	0.151***	0.009	0.047	-0.385***	-0.182***	0.082**	-0.237***	-0.281***	-0.115***	-0.001	0.288***	-0.355***	0.114***	0.018	0.043	-0.003	-0.005	0.247***	-0.281***	0.124***	-0.247***	-0.110***	-0.130***	0.05
CAFs_myCAF_like_s4	-0.173***	-0.215***	0.093**	0.059	-0.218***	-0.301***	-0.186***	0.255***	-0.118***	0.332***	-0.371***	0.301***	0.066*	-0.193***	-0.008	0.163***	0.113***	0.044	-0.032	-0.180***	0.133***	0.047	0.266***	0.047	0.254***	-0.059	-0.169***	-0.026	-0.067*	0.303***	0.269***	0.311***	0.278***	0.338***	0.345***	-0.031	0.071*	-0.344***	-0.243***	-0.102***	-0.055	-0.130***	-0.060*	0.275***	-0.064*	0.110***	-0.141***	-0.269***	-0.022
CAFs_myCAF_like_s5	0.557***	0.457***	-0.219***	-0.142***	0.696***	0.813***	0.420***	-0.273***	0.265***	-0.438***	0.675***	-0.230***	0.056	0.562***	0.266***	-0.115***	-0.008	0.115***	0.248***	0.082**	0.035	-0.139***	-0.091**	-0.058	-0.362***	0.070*	0.433***	0.328***	0.170***	-0.275***	-0.272***	-0.321***	-0.260***	-0.372***	-0.417***	0.081**	0.062*	0.306***	0.124***	-0.029	0.292***	0.422***	0.024	-0.194***	0.365***	-0.035	0.518***	0.602***	0.192***
PVL_Immature_s1	0.097**	0.04	-0.109***	-0.017	0.02	0.005	0.119***	-0.016	-0.008	-0.089**	0.047	0.043	0.110***	0.072*	0.089**	-0.023	0.05	0.152***	0.147***	-0.036	-0.007	-0.059*	-0.062*	-0.016	-0.108***	0.022	0.048	0.175***	-0.117***	-0.014	-0.007	-0.018	-0.018	-0.011	0.027	0.079**	0.022	-0.109***	-0.033	-0.023	0.125***	0.134***	0.227***	-0.046	-0.023	-0.078**	0.062*	0.072*	0.236***
PVL_Immature_s2	0.064*	0.023	-0.083**	0.008	0.192***	0.085**	0.238***	-0.175***	0.255***	-0.149***	0.135***	-0.173***	-0.069*	0.132***	-0.034	-0.104***	-0.110***	-0.074*	-0.072*	0.097**	-0.149***	-0.01	-0.170***	0.029	-0.034	0.033	-0.022	-0.02	-0.045	-0.227***	-0.096**	-0.320***	-0.339***	-0.228***	-0.260***	0.068*	-0.300***	0.087**	-0.023	-0.070*	-0.012	0.112***	0.065*	-0.255***	0.138***	-0.254***	0.134***	0.101***	-0.059*
PVL_Differentiated_s3	0.290***	0.086**	-0.072*	0.047	0.080**	0.113***	0.402***	-0.136***	0.051	0.029	-0.058	0.099***	-0.060*	0.165***	-0.098**	-0.153***	-0.140***	-0.061*	-0.085**	-0.066*	0.102***	0.004	0.04	-0.255***	0.054	0.082**	-0.038	0.192***	-0.300***	-0.076*	0.085**	-0.099**	-0.132***	0.002	0.077*	0.245***	-0.200***	0.073*	-0.086**	-0.022	-0.03	0	0.303***	-0.127***	0.149***	-0.224***	0.051	-0.04	0.074*
Endothelial_ACKR1	0.275***	0.266***	-0.160***	0.060*	0.154***	0.119***	0.346***	-0.305***	0.145***	-0.268***	0.157***	-0.066*	0.149***	0.273***	0.144***	0.017	0.100***	0.222***	0.212***	0.142***	-0.080**	0.004	-0.250***	-0.077*	-0.166***	0.234***	0.236***	0.207***	-0.289***	-0.308***	-0.007	-0.378***	-0.393***	-0.314***	-0.214***	0.326***	-0.312***	0.233***	0.110***	0.045	0.267***	0.267***	0.336***	-0.346***	0.129***	-0.255***	0.100***	0.103***	0.339***
Endothelial_CXCL12	0.204***	0.092**	-0.149***	0.014	0.146***	0.113***	0.151***	0.089**	0.055	-0.156***	0.128***	0.123***	0.288***	0.192***	0.302***	0.209***	0.288***	0.335***	0.320***	-0.061*	0.090**	-0.059	0.019	0.062*	-0.108***	0.048	0.147***	0.250***	-0.033	-0.027	0.070*	0.022	0.027	0.013	-0.02	0.130***	0.025	-0.115***	-0.270***	-0.231***	0.321***	0.353***	0.279***	0.026	0.170***	0.021	0.207***	0.159***	0.331***
Endothelial_RGS5	0.099***	0.086**	-0.120***	-0.042	0.208***	0.107***	0.188***	-0.110***	0.105***	-0.277***	0.346***	-0.367***	-0.321***	-0.021	-0.228***	-0.415***	-0.407***	-0.276***	-0.248***	0.154***	-0.223***	-0.106***	-0.322***	0.056	-0.263***	-0.127***	-0.097**	-0.100***	0.091**	-0.288***	-0.369***	-0.244***	-0.197***	-0.321***	-0.328***	-0.177***	0.096**	0.158***	0.253***	0.098**	-0.169***	-0.008	-0.061*	-0.320***	0.102***	-0.231***	0.321***	0.331***	-0.177***
Endothelial_Lymphatic_LYVE1	-0.237***	-0.184***	0.160***	0.106***	-0.202***	-0.269***	-0.03	-0.104***	0.093**	0.157***	-0.212***	-0.087**	-0.294***	-0.127***	-0.302***	-0.148***	-0.257***	-0.340***	-0.342***	0.142***	-0.084**	0.176***	-0.041	-0.007	0.196***	0.072*	-0.192***	-0.270***	0.007	-0.039	0.007	-0.152***	-0.180***	-0.078**	-0.066*	0.009	-0.255***	0.211***	0.309***	0.353***	-0.306***	-0.298***	-0.116***	-0.130***	-0.139***	-0.116***	-0.282***	-0.252***	-0.323***
Cycling	-0.373***	-0.384***	0.038	-0.141***	-0.430***	-0.405***	-0.452***	0.624***	-0.211***	0.497***	-0.384***	0.222***	-0.166***	-0.547***	-0.295***	-0.035	-0.116***	-0.236***	-0.284***	-0.342***	0.017	-0.101***	0.186***	-0.122***	0.177***	-0.341***	-0.423***	-0.283***	0.005	0.386***	0.041	0.763***	0.746***	0.584***	0.518***	-0.342***	0.506***	-0.447***	-0.170***	-0.002	-0.357***	-0.413***	-0.196***	0.396***	-0.247***	0.211***	-0.231***	-0.300***	-0.326***
T_cells_c0_CD4_CCR7	-0.309***	-0.229***	-0.063*	-0.085**	-0.227***	-0.266***	-0.270***	0.220***	-0.058	-0.011	-0.011	-0.165***	-0.254***	-0.375***	-0.301***	-0.268***	-0.292***	-0.243***	-0.258***	-0.074*	-0.191***	-0.106***	-0.113***	0.096**	-0.016	-0.293***	-0.338***	-0.194***	0.122***	0.075*	-0.219***	0.097**	0.106***	0.102***	0.069*	-0.337***	0.144***	-0.262***	0.002	-0.070*	-0.281***	-0.219***	-0.154***	0.001	-0.156***	-0.162***	-0.063*	-0.049	-0.210***
T_cells_c1_CD4_IL7R	0.213***	0.109***	-0.181***	-0.062*	0.175***	0.164***	0.137***	0.017	0.074*	-0.161***	0.178***	-0.02	0.096**	0.158***	0.117***	-0.130***	-0.029	0.132***	0.150***	-0.121***	0.077*	-0.096**	0.032	-0.021	-0.117***	-0.016	0.104***	0.268***	-0.051	-0.072*	-0.02	-0.055	-0.046	-0.024	-0.043	0.133***	0.012	-0.069*	-0.191***	-0.193***	0.170***	0.238***	0.157***	-0.018	0.212***	-0.028	0.208***	0.189***	0.254***
T_cells_c2_CD4_Tregs_FOXP3	0.079**	0.046	0.053	0.033	0.027	0.031	0.083**	-0.070*	-0.01	0.156***	-0.180***	0.242***	0.244***	0.135***	0.176***	0.125***	0.172***	0.184***	0.161***	-0.100***	0.085**	0.046	0.155***	-0.069*	0.148***	0.078**	0.124***	0.108***	-0.158***	0.094**	0.254***	0.012	-0.015	0.125***	0.148***	0.182***	-0.124***	-0.073*	-0.185***	-0.112***	0.163***	0.086**	0.046	0.081**	0.036	0.105***	-0.082**	-0.117***	0.155***
T_cells_c3_CD4_Tfh_CXCL13	-0.249***	-0.058	-0.005	-0.071*	-0.154***	-0.160***	-0.272***	-0.034	-0.023	-0.189***	0.119***	-0.286***	0.026	-0.171***	0.001	-0.016	-0.001	0.009	0.008	0.115***	-0.205***	-0.013	-0.243***	0.229***	-0.114***	-0.097**	-0.067*	-0.173***	0.174***	-0.090**	-0.180***	-0.103***	-0.084**	-0.128***	-0.166***	-0.222***	0.038	0.021	0.042	-0.078**	0.01	0.01	-0.127***	-0.084**	-0.200***	-0.028	-0.035	-0.031	-0.046
T_cells_c4_CD8_ZFP36	-0.278***	-0.241***	0.254***	0.139***	-0.292***	-0.317***	-0.179***	0.097**	-0.158***	0.365***	-0.310***	0.141***	-0.367***	-0.338***	-0.372***	-0.071*	-0.223***	-0.380***	-0.408***	0.063*	0.032	0.151***	0.140***	0.032	0.250***	-0.049	-0.279***	-0.244***	0.054	0.269***	0.081**	0.185***	0.162***	0.226***	0.296***	-0.132***	0.055	-0.094**	0.176***	0.225***	-0.424***	-0.516***	-0.247***	0.171***	-0.240***	0.02	-0.274***	-0.241***	-0.390***
T_cells_c5_CD8_GZMK	0.176***	0.203***	-0.119***	0.01	0.025	0.064*	0.252***	-0.291***	0.135***	-0.300***	0.159***	-0.281***	0.006	0.155***	-0.057	-0.328***	-0.213***	-0.002	-0.018	0.174***	-0.176***	-0.016	-0.279***	-0.172***	-0.171***	0.131***	0.027	0.069*	-0.245***	-0.413***	-0.135***	-0.408***	-0.414***	-0.354***	-0.290***	0.200***	-0.312***	0.355***	0.074*	-0.025	0.084**	0.148***	0.244***	-0.422***	0.105***	-0.267***	0.064*	0.078**	0.137***
T_cells_c6_IFIT1	-0.045	-0.007	-0.099**	-0.157***	-0.038	-0.036	-0.146***	0.053	-0.113***	-0.013	-0.067*	0.114***	0.389***	0.03	0.371***	0.787***	0.695***	0.413***	0.381***	-0.094**	0.047	-0.108***	-0.016	0.116***	-0.106***	-0.033	0.206***	-0.021	0.013	0.062*	0.073*	0.136***	0.144***	0.012	0	0.003	0.089**	-0.173***	-0.145***	-0.111***	0.291***	0.195***	0.103***	0.124***	-0.109***	0.197***	-0.005	-0.076*	0.224***
T_cells_c7_CD8_IFNG	-0.135***	-0.028	-0.037	-0.073*	-0.101***	-0.116***	-0.186***	0.109***	-0.029	0.068*	-0.112***	0.108***	0.355***	-0.044	0.271***	0.279***	0.335***	0.297***	0.255***	-0.117***	-0.054	-0.035	-0.106***	0.02	0.009	-0.008	0.090**	-0.080**	-0.071*	0.049	0.122***	0.185***	0.185***	0.136***	0.067*	-0.012	0.047	-0.161***	-0.211***	-0.162***	0.259***	0.173***	0.035	0.104***	-0.158***	0.207***	-0.102***	-0.128***	0.151***
T_cells_c8_CD8_LAG3	0.143***	0.127***	-0.081**	0.003	0.036	0.043	0.191***	-0.239***	0.071*	0.003	-0.133***	0.101***	0.312***	0.233***	0.229***	0.149***	0.215***	0.264***	0.229***	-0.05	-0.082**	0.019	-0.088**	-0.154***	0.032	0.168***	0.171***	0.064*	-0.330***	-0.159***	0.206***	-0.191***	-0.225***	-0.100***	-0.033	0.293***	-0.290***	0.036	-0.165***	-0.127***	0.274***	0.214***	0.200***	-0.178***	0.043	-0.026	-0.047	-0.114***	0.236***
T_cells_c9_NK_cells_AREG	-0.002	0.086**	-0.163***	-0.168***	0.022	0.049	-0.105***	0.119***	0.087**	-0.161***	0.214***	-0.147***	-0.056	-0.063*	-0.057	-0.100***	-0.069*	-0.009	0.011	-0.052	-0.087**	-0.180***	-0.141***	-0.022	-0.196***	-0.135***	0.003	0.039	0.104***	-0.025	-0.238***	0.027	0.065*	-0.018	-0.076*	-0.124***	0.145***	-0.063*	0.121***	0.092**	0.013	0.056	0.002	-0.044	0.003	-0.044	0.136***	0.198***	0.066*
T_cells_c10_NKT_cells_FCGR3A	0.260***	0.127***	-0.146***	-0.106***	0.185***	0.194***	0.148***	-0.032	-0.045	-0.102***	0.035	0.107***	0.359***	0.267***	0.347***	0.135***	0.240***	0.335***	0.328***	-0.170***	0.124***	-0.129***	0.100***	-0.031	-0.097**	-0.01	0.161***	0.218***	-0.108***	-0.025	0.146***	-0.001	-0.001	-0.015	0	0.124***	0.025	-0.116***	-0.359***	-0.345***	0.325***	0.317***	0.166***	0.042	0.170***	0.093**	0.163***	0.102***	0.271***
B_cells_Naive	-0.130***	0.007	-0.146***	-0.175***	-0.052	-0.055	-0.138***	-0.058	0.034	-0.295***	0.217***	-0.424***	-0.009	-0.084**	-0.022	-0.127***	-0.075*	-0.035	-0.004	0.065*	-0.279***	-0.104***	-0.399***	0.024	-0.248***	-0.158***	-0.046	-0.244***	0.096**	-0.270***	-0.313***	-0.168***	-0.139***	-0.232***	-0.307***	-0.178***	-0.028	0.061*	0.068*	-0.066*	-0.007	0.086**	-0.013	-0.252***	-0.092**	-0.111***	-0.036	0.095**	-0.065*
B_cells_Memory	0.032	0.088**	-0.127***	-0.153***	-0.04	-0.012	-0.046	-0.043	-0.119***	-0.058	-0.093**	0.069*	0.503***	0.111***	0.377***	0.373***	0.457***	0.444***	0.396***	-0.137***	-0.058	-0.108***	-0.099**	-0.029	-0.117***	-0.003	0.192***	0.041	-0.189***	-0.105***	0.110***	0.032	0.026	-0.052	-0.053	0.082**	-0.016	-0.101***	-0.236***	-0.220***	0.366***	0.279***	0.128***	-0.029	-0.078*	0.153***	-0.016	-0.083**	0.295***
Plasmablasts	-0.047	0.024	0.036	0.059	-0.073*	-0.114***	0.008	-0.054	0.105***	-0.092**	-0.03	-0.036	0.232***	0.051	0.149***	0.093**	0.154***	0.186***	0.148***	0.112***	-0.036	0.059*	-0.116***	0.061*	-0.01	0.106***	0.071*	-0.018	-0.036	-0.032	0.080**	-0.134***	-0.141***	-0.078*	-0.091**	0.084**	-0.194***	0.067*	-0.084**	-0.087**	0.184***	0.186***	0.133***	-0.069*	-0.05	-0.031	-0.021	-0.076*	0.124***
Myeloid_c0_DC_LAMP3	0.017	0.01	0.021	-0.039	-0.104***	-0.055	-0.223***	0.246***	-0.194***	0.190***	-0.228***	0.344***	0.485***	-0.011	0.361***	0.373***	0.445***	0.420***	0.373***	-0.277***	0.159***	-0.071*	0.227***	-0.051	0.061*	-0.038	0.132***	0.068*	-0.092**	0.245***	0.331***	0.402***	0.418***	0.353***	0.337***	0.065*	0.239***	-0.256***	-0.379***	-0.252***	0.312***	0.182***	0.019	0.352***	0.049	0.437***	-0.027	-0.114***	0.280***
Myeloid_c1_LAM1_FABP5	0.037	-0.128***	0.145***	0.192***	0.145***	0.120***	0.027	0.046	-0.064*	0.167***	-0.048	0.243***	-0.135***	0.095**	-0.002	-0.102***	-0.124***	-0.081**	-0.021	-0.012	0.246***	0.155***	0.368***	0.141***	0.196***	0.115***	0	0.245***	0.146***	0.244***	0.186***	0.127***	0.114***	0.181***	0.171***	0.063*	0.086**	-0.033	-0.006	0.077*	-0.069*	-0.061*	-0.174***	0.267***	0.096**	0.099**	-0.001	0.024	-0.018
Myeloid_c2_LAM2_APOE	0.023	0.054	-0.017	-0.009	-0.068*	-0.066*	0.004	-0.093**	-0.026	0.102***	-0.255***	0.235***	0.543***	0.166***	0.432***	0.437***	0.499***	0.473***	0.405***	-0.075*	-0.007	0.018	-0.011	-0.026	0.061*	0.190***	0.207***	0.019	-0.280***	-0.033	0.330***	0.027	-0.006	0.025	0.082**	0.227***	-0.147***	-0.086**	-0.289***	-0.210***	0.391***	0.244***	0.162***	0.032	-0.094**	0.171***	-0.128***	-0.253***	0.264***
Myeloid_c3_cDC1_CLEC9A	-0.171***	-0.007	0.021	0.023	-0.067*	-0.136***	-0.008	-0.223***	0.137***	-0.064*	-0.054	-0.131***	0.107***	0.039	0.073*	0.167***	0.140***	0.078*	0.039	0.179***	-0.213***	0.089**	-0.233***	0.143***	0.027	0.110***	0.076*	-0.160***	-0.061*	-0.218***	0.003	-0.270***	-0.303***	-0.237***	-0.249***	0.074*	-0.290***	0.080**	0.167***	0.147***	0.063*	0.04	-0.024	-0.227***	-0.165***	-0.106***	-0.133***	-0.116***	-0.018
Myeloid_c4_DCs_pDC_IRF7	-0.116***	-0.132***	-0.072*	-0.119***	-0.178***	-0.181***	-0.095**	0.025	-0.101***	0.111***	-0.184***	0.049	-0.065*	-0.177***	-0.111***	0.117***	0.035	-0.079**	-0.094**	-0.181***	-0.052	-0.155***	-0.017	-0.056	-0.02	-0.158***	-0.176***	-0.143***	-0.098**	0.072*	-0.003	0.075*	0.086**	0.016	0.096**	-0.092**	0.022	-0.068*	-0.033	-0.012	-0.110***	-0.152***	0.046	-0.009	-0.075*	0.022	-0.051	-0.134***	-0.109***
Myeloid_c5_Macrophage_3_SIGLEC1	-0.087**	-0.060*	0.127***	0.115***	0.035	-0.025	0.004	-0.088**	0.038	0.023	0.059	-0.088**	-0.276***	-0.043	-0.155***	-0.052	-0.163***	-0.243***	-0.217***	0.235***	-0.005	0.109***	-0.015	0.228***	0.048	0.059	-0.084**	-0.096**	0.212***	0.02	-0.089**	-0.100***	-0.095**	-0.135***	-0.120***	-0.132***	0.027	0.121***	0.275***	0.228***	-0.195***	-0.167***	-0.173***	-0.026	-0.04	-0.032	0.016	0.045	-0.279***
Myeloid_c8_Monocyte_2_S100A9	0.098**	0.085**	0.028	0.069*	0.05	0.039	-0.02	0.031	-0.114***	-0.014	-0.05	0.141***	0.169***	0.087**	0.191***	0.126***	0.176***	0.212***	0.211***	0	0.156***	0.002	0.154***	0.012	-0.016	0.126***	0.148***	0.174***	-0.053	0.062*	0.130***	0.052	0.066*	0.03	0.064*	0.168***	0.039	0.049	-0.120***	-0.060*	0.178***	0.135***	0.060*	0.131***	0.087**	0.159***	0.046	0.023	0.236***
Myeloid_c9_Macrophage_2_CXCL10	0.001	0.009	0.004	-0.044	-0.046	-0.045	-0.159***	0.109***	-0.141***	0.120***	-0.195***	0.314***	0.536***	0.076*	0.456***	0.579***	0.605***	0.507***	0.456***	-0.166***	0.144***	-0.045	0.170***	0.094**	0.063*	0.038	0.233***	0.072*	-0.063*	0.194***	0.309***	0.229***	0.229***	0.196***	0.209***	0.103***	0.100***	-0.260***	-0.320***	-0.231***	0.389***	0.230***	0.023	0.273***	0.002	0.319***	-0.059	-0.147***	0.331***
Myeloid_c7_Monocyte_3_FCGR3A	0.027	-0.001	0.081**	0.129***	0.161***	0.089**	0.099***	-0.156***	0.067*	0.054	-0.073*	0.163***	0.213***	0.236***	0.261***	0.174***	0.188***	0.190***	0.196***	0.022	0.078**	0.137***	0.123***	0.181***	0.158***	0.181***	0.157***	0.088**	0.03	0.039	0.260***	-0.124***	-0.147***	-0.03	-0.038	0.154***	-0.191***	-0.014	-0.112***	-0.069*	0.181***	0.161***	-0.065*	0.065*	0.080**	0.081**	-0.036	-0.034	0.092**
Myeloid_c10_Macrophage_1_EGR1	0.007	0.101***	-0.132***	-0.021	0.071*	0.069*	0.032	-0.072*	0.122***	-0.435***	0.404***	-0.389***	-0.224***	-0.048	-0.173***	-0.368***	-0.300***	-0.136***	-0.085**	0.176***	-0.200***	-0.062*	-0.313***	0.060*	-0.272***	-0.066*	0.016	0.008	0.137***	-0.272***	-0.397***	-0.300***	-0.265***	-0.295***	-0.344***	-0.089**	-0.047	0.154***	0.241***	0.058	-0.070*	0.076*	0.077*	-0.293***	0.068*	-0.281***	0.144***	0.302***	0.064*
Myeloid_c11_cDC2_CD1C	0.188***	0.196***	-0.077*	-0.012	0.068*	0.148***	0.097**	-0.085**	-0.072*	-0.043	-0.053	0.171***	0.393***	0.222***	0.338***	0.242***	0.335***	0.397***	0.376***	-0.117***	0.117***	-0.016	0.109***	-0.090**	-0.011	0.114***	0.275***	0.267***	-0.221***	-0.047	0.194***	-0.031	-0.034	-0.013	0.024	0.295***	-0.083**	0.002	-0.224***	-0.170***	0.331***	0.262***	0.188***	0.042	0.152***	0.123***	0.053	-0.008	0.403***
Myeloid_c12_Monocyte_1_IL1B	-0.168***	-0.166***	0.055	-0.001	-0.119***	-0.160***	-0.253***	0.270***	-0.046	0.036	-0.047	0.062*	0.192***	-0.133***	0.136***	0.082**	0.134***	0.140***	0.125***	-0.032	0.048	0.013	0.035	0.172***	0.041	-0.082**	-0.065*	-0.069*	0.184***	0.147***	0.051	0.231***	0.232***	0.189***	0.104***	-0.173***	0.191***	-0.205***	-0.184***	-0.170***	0.110***	0.082**	-0.060*	0.223***	-0.129***	0.217***	-0.062*	-0.038	0.025
Note. * p < .05, ** p < .01, *** p < .001
[truncated: 1 more columns]

[truncated: 5 more sheets: Supplementary table S18, Supplementary table S19, Supplementary table S20, Supplementary table S21, Supplementary table S22]
